# Supplementary material for: International gestational age-specific centiles for blood pressure in pregnancy from the INTERGROWTH-21st Project in 8 countries: A longitudinal cohort study
Source: PLoS Med. 2021 Apr 27;18(4):e1003611. doi: 10.1371/journal.pmed.1003611 (PMC8112691; doi:10.1371/journal.pmed.1003611)
Supplement: S2 Text — (XLSX) [file pmed.1003611.s003.xlsx]

## Sheet: Sheet1
									INTERGROWTH-21st / INTERBIO-21st																			Internal use
									Secondary Analysis Proposal																			Page 1 of 3
Date of request:															Name of requester:
This section to be completed by REQUESTER
	1.	Background:
	2.	Hypotheses:
									INTERGROWTH-21st / INTERBIO-21st																			Internal use
									Secondary Analysis Proposal																			Page 2 of 3
Date of request:															Name of requester:
This section to be completed by REQUESTER (continuation)
	3.	Methods:
	4.	Data requested - list all desired variables and define the sub-population for which you require these data:
			Single site (please specify):																	or		All sites (please tick)
This section to be completed by REQUESTER (continuation)
	5.	Plans for publication
		**Please refer to the authorship policy of the INTERGROWTH-21st Project (updated 19th February 2015) attached**
		(i)	Intended format: (delete as appropriate)												Paper
		(ii)	Senior person(s) taking overall responsibility for this analysis:
		(iii)	Authors:
		(iv)	Target conference/journal:
		(v)	Date of conference/Anticipated date of paper publication (approx.):
	6.	Declaration
		If I am given permission to access the data requested, I agree that these data will be used only for the proposal specified above and authorship of any papers arising will follow the INTERGROWTH-21st publication policy.
			I agree (please tick)
	7.	Contact details for person to whom the finished dataset should be delivered
		(i)	Name:
		(ii)	E-mail address:
		(iii)	Telephone:
Once this section is complete, please e-mail this form to Ann Lambert, INTERGROWTH-21st Project Administrator at:
	ann.lambert@obs-gyn.ox.ac.uk
This section for INTERGROWTH-21st / INTERBIO-21st use only
	8.	Approval
		(i)	Approval given? (delete as appropriate)												YES / NO
		(ii)	Approval given by: (name)																			(iii)	Date:
	9.	Completion of work
		(i)	Work completed by: (name)																			(ii)	Date:
	10.	Delivery of requested data
		(i)	Data delivered by: (name)																			(ii)	Date:
